# Supplementary material for: ﻿Pothosdeleonii (Araceae, Potheae, Pothoideae), a new species from Bukidnon, Mindanao, Philippines
Source: PhytoKeys. 2024 Oct 15;247:183–90. doi: 10.3897/phytokeys.247.130721 (PMC11496825; doi:10.3897/phytokeys.247.130721)
Supplement: XML Treatment for Pothos deleonii [file phytokeys.247.130721-treatment1.xml]

<!DOCTYPE tp:taxon-treatment
  PUBLIC "-//TaxonX//DTD Taxonomic Treatment Publishing DTD v0 20100105//EN" "tax-treatment-NSO.dtd">
<tp:taxon-treatment xmlns:tp="http://www.plazi.org/taxpub"><tp:treatment-meta><kwd-group><label>Taxon classification</label><kwd>
              <named-content content-type="kingdom">Plantae</named-content>
            </kwd><kwd>
              <named-content content-type="order">Alismatales</named-content>
            </kwd><kwd>
              <named-content content-type="family">Araceae</named-content>
            </kwd></kwd-group><mixed-citation publication-type="journal"><person-group><name><surname>Medecilo-Guiang</surname><given-names>Maria Melanie P.</given-names></name><name><surname>Cabactulan</surname><given-names>Derek</given-names></name></person-group><article-title>﻿<italic><tp:taxon-name><tp:taxon-name-part taxon-name-part-type="genus" reg="Pothos">Pothos</tp:taxon-name-part><tp:taxon-name-part taxon-name-part-type="species" reg="deleonii">deleonii</tp:taxon-name-part></tp:taxon-name></italic> (<tp:taxon-name><tp:taxon-name-part taxon-name-part-type="family">Araceae</tp:taxon-name-part></tp:taxon-name>, Potheae, <tp:taxon-name><tp:taxon-name-part taxon-name-part-type="subfamily">Pothoideae</tp:taxon-name-part></tp:taxon-name>), a new species from Bukidnon, Mindanao, Philippines</article-title><source>PhytoKeys</source><day>15</day><month>10</month><year>2024</year><volume>247</volume><fpage>183</fpage><lpage>190</lpage><pub-id pub-id-type="doi">10.3897/phytokeys.247.130721</pub-id></mixed-citation></tp:treatment-meta><tp:nomenclature><label>﻿</label><tp:taxon-name>
            <object-id xmlns:xlink="http://www.w3.org/1999/xlink" content-type="arpha" xlink:type="simple">42CC663E-7D1E-5E8B-8C5B-1A85090A6E4E</object-id>
            <tp:taxon-name-part taxon-name-part-type="genus" reg="Pothos">Pothos</tp:taxon-name-part>
            <tp:taxon-name-part taxon-name-part-type="species" reg="deleonii">deleonii</tp:taxon-name-part>
            <object-id xmlns:xlink="http://www.w3.org/1999/xlink" content-type="ipni" xlink:type="simple">urn:lsid:ipni.org:names:77350292-1</object-id>
          </tp:taxon-name><tp:taxon-authority>M.P.Medecilo-Guiang &amp; D.Cabactulan</tp:taxon-authority><tp:taxon-status xmlns:xlink="http://www.w3.org/1999/xlink" xlink:type="simple">sp. nov.</tp:taxon-status><xref ref-type="fig" rid="F1">Figs 1</xref><xref ref-type="fig" rid="F2">, 2</xref></tp:nomenclature><tp:treatment-sec sec-type="material" id="SECID0E5JAC"><title>Type.</title><p>Philippines • Bukidnon Province, Manolo Fortich date: February 18, 2024, MPMG1005 (holotype PNH! PNH259023); isotypes CMUH!)</p></tp:treatment-sec><tp:treatment-sec sec-type="diagnosis" id="SECID0EDKAC"><title>Diagnosis.</title><p>This new species is morphologically similar to <italic><tp:taxon-name><tp:taxon-name-part taxon-name-part-type="genus" reg="Pothos">Pothos</tp:taxon-name-part><tp:taxon-name-part taxon-name-part-type="species" reg="philippinensis">philippinensis</tp:taxon-name-part></tp:taxon-name></italic> based on vegetative characters but differs by the purplish peduncle, dark wine red to purplish black spathe and pendulous peduncle and acuminate to caudate (vs. acuminate to apiculate) leaf apex. <italic><tp:taxon-name><tp:taxon-name-part taxon-name-part-type="genus" reg="Pothos">P.</tp:taxon-name-part><tp:taxon-name-part taxon-name-part-type="species" reg="deleonii">deleonii</tp:taxon-name-part></tp:taxon-name></italic> is closest to <italic><tp:taxon-name><tp:taxon-name-part taxon-name-part-type="genus" reg="Rhaphidophora">R.</tp:taxon-name-part><tp:taxon-name-part taxon-name-part-type="species" reg="kingii">kingii</tp:taxon-name-part></tp:taxon-name></italic> and <italic><tp:taxon-name><tp:taxon-name-part taxon-name-part-type="genus" reg="Pothos">P.</tp:taxon-name-part><tp:taxon-name-part taxon-name-part-type="species" reg="atropurpurascens">atropurpurascens</tp:taxon-name-part></tp:taxon-name></italic> M. Hotta by having a purple cylindrical spadix but differs from 2 later species by having a much longer, purplish green to dark purple peduncle, 16–18 cm long (vs 5 cm long in <italic><tp:taxon-name><tp:taxon-name-part taxon-name-part-type="genus" reg="Pothos">P.</tp:taxon-name-part><tp:taxon-name-part taxon-name-part-type="species" reg="kingii">kingii</tp:taxon-name-part></tp:taxon-name></italic> and 8 cm in <italic><tp:taxon-name><tp:taxon-name-part taxon-name-part-type="genus" reg="Pothos">P.</tp:taxon-name-part><tp:taxon-name-part taxon-name-part-type="species" reg="atropurpurascens">atropurpurascens</tp:taxon-name-part></tp:taxon-name></italic>) broadly ovate spathe, subsessile spadix and 7/10 the entire length of the spathe, bigger diameter of flowers (2 mm) and flower orientation.</p><fig id="F1" position="float" orientation="portrait"><object-id xmlns:xlink="http://www.w3.org/1999/xlink" content-type="doi" xlink:type="simple">10.3897/phytokeys.247.130721.figure1</object-id><object-id xmlns:xlink="http://www.w3.org/1999/xlink" content-type="arpha" xlink:type="simple">F2412533-3EBD-58AA-BBF6-226800127607</object-id><label>Figure 1.</label><caption><p><italic><tp:taxon-name><tp:taxon-name-part taxon-name-part-type="genus" reg="Pothos">Pothos</tp:taxon-name-part><tp:taxon-name-part taxon-name-part-type="species" reg="deleonii">deleonii</tp:taxon-name-part></tp:taxon-name></italic> M.P Medecilo-Guiang and D. Cabactulan <bold>A</bold> habit with flowering branch <bold>B</bold> leaf apex <bold>C</bold> leaf base <bold>D</bold> venation pattern <bold>E</bold> inflorescence <bold>F</bold> detail of spadix.</p></caption><graphic xmlns:xlink="http://www.w3.org/1999/xlink" xlink:href="phytokeys-247-183_article-130721__-g001.jpg" position="float" orientation="portrait" xlink:type="simple" id="oo_1154372.jpg"><uri content-type="original_file" xlink:type="simple">https://binary.pensoft.net/fig/1154372</uri></graphic></fig></tp:treatment-sec><tp:treatment-sec sec-type="description" id="SECID0EPNAC"><title>Description.</title><p>Plant growth glabrous, root climbing, fibrous liana. <bold>Stem</bold> moderate slender, slightly woody, terete, green, internodes 2 cm long by 7 mm in diameter in juvenile stage and 7 cm long by 3 mm in diameter upon maturity, younger shoots arising above from the base of the half of the entire length of older stem. <bold>Roots</bold> present along stem when juvenile, fewer to absent towards the terminal shoots with inflorescence. <bold>Leaves</bold> spreading, long petiolate, petiole slender angular, 45 degree angled towards the stem, 6–15 cm long by 4–12 mm in diameter, petioles deeply canaliculate with petiolar sheath prominently distinct, erect extending to pulvinus and imbricate to the stem, base decurrent, apex prominently geniculate, petiolar sheath apically ligulate in young growth, ligule and sheath margins later scarious-disintegrating, 7–14 cm long by 0.6–2.5 mm wide, 7/8 of the entire length of the petiole. <bold>Lamina</bold> oblong-lanceolate, occasionally falcate, asymmetrical, coriaceous, margins entire, flattened, shallowly sinuate to slightly conduplicate, 15.5–26.3 cm long by 4–6 cm wide, apex acuminate to caudate and thickened, base acute to obtuse, slightly cordate in juvenile stage, adaxially slightly glossy, dark green and abaxially pale green. Venation closely pinnate, brochidodromous, midrib pale green, adaxially flattened and abaxially rounded raised, primary lateral veins arising running at the base of midrib towards the intra-marginal veins, secondary veins arising at each primary lateral vein, close-spaced disorganized reticulated towards the intra-marginal vein, 2 intra-marginal veins on both sides of the leaf, arising from the base of midrib towards the apex, disorganized reticulated, primary intra-margins 6.5–9.0 mm wide, secondary intra-margins 0.8–1.0 mm wide, venation adaxially less prominent to absent when fresh and slightly present when dry, abaxially prominent visible in both fresh and dry state, intra-marginal veins raised abaxially when dry, outer intramarginal vein remaining very close and parallel to margin. <bold>Inflorescence</bold> solitary, elongated, deflexed, pendent, and arising from each terminal of matured stem, positive geotropic. <bold>Peduncle</bold> long terete, stout, deflexed, base purplish-green, dark purple towards the base of the spathe, 16–18 cm long by 2–3 mm in diameter. <bold>Spathe</bold> broadly ovate, concave to cucullate, apex acuminate, curved, base cordate and slightly decurrent on the peduncle, dark wine red when fresh and purplish black when near wilting, 9.2–10.0 cm long and 4.5–5.5 cm wide, softly-leathery when fresh and papery when dried, prominently 9-nerved, veins dirty white when fresh and dark purplish black when dried, less prominent acrodomous venation. <bold>Spadix</bold> long cylindrical, stout, subsessile, dark purplish, 6.4–6.9 cm long by 3.5–4.0 mm in diameter, 7/10 the entire length of the spathe, flower c. 2.7 mm, tepals 1 mm by 0.70 mm, oblong-cymbiform, dark purplish-black, apex fornicate, triangular, truncate, minutely 3–4-lobed, flower compressed angular-ellipsoid, black purplish, stylar region truncate, centrally depressed, 1.5 mm in diameter, stigma prominently punctiform, stamens, 0.3 mm long by 0.1 mm wide, filaments strap-shaped, thecae c. 0.2 mm in diameter, creamy yellow, ovary 1.0–1.6 mm high by 0.25–0.70 mm in diameter, fertile zone 5.2–5.8 cm long, appendix 8–11 mm long. Infructescence not observed.</p><fig id="F2" position="float" orientation="portrait"><object-id xmlns:xlink="http://www.w3.org/1999/xlink" content-type="doi" xlink:type="simple">10.3897/phytokeys.247.130721.figure2</object-id><object-id xmlns:xlink="http://www.w3.org/1999/xlink" content-type="arpha" xlink:type="simple">DCA4B97A-5C33-5809-A564-DAC5080BD26E</object-id><label>Figure 2.</label><caption><p>Line drawing of <italic><tp:taxon-name><tp:taxon-name-part taxon-name-part-type="genus" reg="Pothos">Pothos</tp:taxon-name-part><tp:taxon-name-part taxon-name-part-type="species" reg="deleonii">deleonii</tp:taxon-name-part></tp:taxon-name></italic><bold>A</bold> whole plant <bold>B</bold> leaf phyllotaxy <bold>C</bold> venation pattern <bold>D</bold> Inflorescence <bold>E</bold> detail of spadix: Scale bars: 10 mm (<bold>B</bold>); 15 mm (<bold>D</bold>); 5 mm (<bold>E</bold>).</p></caption><graphic xmlns:xlink="http://www.w3.org/1999/xlink" xlink:href="phytokeys-247-183_article-130721__-g002.jpg" position="float" orientation="portrait" xlink:type="simple" id="oo_1154373.jpg"><uri content-type="original_file" xlink:type="simple">https://binary.pensoft.net/fig/1154373</uri></graphic></fig></tp:treatment-sec><tp:treatment-sec sec-type="ecology" id="SECID0ENPAC"><title>Ecology and habitat.</title><p>Known only in a highly restricted area in two sites in degraded secondary, open-canopy dipterocarp forest in a 500-hectare avian conservation site located at the northern foothills of Mt. Kitanglad, 1,150 and 1,270 m a s l. The plant grows from the ground or at the base of trees (<italic><tp:taxon-name><tp:taxon-name-part taxon-name-part-type="genus" reg="Shorea">Shorea</tp:taxon-name-part></tp:taxon-name></italic> sp.) and trunk of <italic><tp:taxon-name><tp:taxon-name-part taxon-name-part-type="genus" reg="Alsophila">Alsophila</tp:taxon-name-part></tp:taxon-name></italic> sp., 12–20 cm dbh; adherent to host plants from the ground to 4–6 meters, at which plants become branched and grow freely, either pendent or supported by vines or branches of adjacent trees. No specific association with plants other than host plants can be gleaned. But the habitat is favorable to other aroids like <italic><tp:taxon-name><tp:taxon-name-part taxon-name-part-type="genus" reg="Alocasia">Alocasia</tp:taxon-name-part><tp:taxon-name-part taxon-name-part-type="species" reg="sanderiana">sanderiana</tp:taxon-name-part></tp:taxon-name></italic>, <italic><tp:taxon-name><tp:taxon-name-part taxon-name-part-type="genus" reg="Alocasia">A.</tp:taxon-name-part><tp:taxon-name-part taxon-name-part-type="species" reg="zebrina">zebrina</tp:taxon-name-part></tp:taxon-name></italic>, and <italic><tp:taxon-name><tp:taxon-name-part taxon-name-part-type="genus" reg="Rhaphidophora">Rhaphidophora</tp:taxon-name-part></tp:taxon-name></italic> sp.</p></tp:treatment-sec><tp:treatment-sec sec-type="distribution" id="SECID0E6AAE"><title>Distribution.</title><p>Philippines. BUKIDNON: Manolo Fortich, (exact location withheld as a conservation measure).</p></tp:treatment-sec><tp:treatment-sec sec-type="Vernacular" id="SECID0EEBAE"><title>Vernacular.</title><p>None recorded.</p></tp:treatment-sec><tp:treatment-sec sec-type="etymology" id="SECID0EJBAE"><title>Etymology.</title><p>The specific epithet honors Dr. Miguel David De Leon, a vitreoretinal surgeon and wildlife conservationist, who first photographed the species <italic>in situ</italic>, and supports the conservation of wild flora, particularly orchids and hoyas, and fauna, specifically raptors, in Mindanao.</p></tp:treatment-sec><tp:treatment-sec sec-type="Uses" id="SECID0ERBAE"><title>Uses.</title><p>No known usage in traditional medicine; potentially valuable in horticulture.</p></tp:treatment-sec><tp:treatment-sec sec-type="conservation status" id="SECID0EWBAE"><title>Conservation status.</title><p>Extensive survey in the 500-hectare area revealed only 12 mature individuals. Because the plants are located in an avian conservation site and constantly monitored by the Robert S. Kennedy Bird Conservancy, there are currently no threats. However, due to its small population and highly restricted extent of occurrence (less than 2 hectares), this species is considered as Critically Endangered based on the criteria of <xref ref-type="bibr" rid="B8">IUCN (2024)</xref>.</p></tp:treatment-sec><tp:treatment-sec sec-type="notes" id="SECID0EACAE"><title>Notes.</title><p><italic><tp:taxon-name><tp:taxon-name-part taxon-name-part-type="genus" reg="Pothos">P.</tp:taxon-name-part><tp:taxon-name-part taxon-name-part-type="species" reg="deleonii">deleonii</tp:taxon-name-part></tp:taxon-name></italic> belongs to subgenus <tp:taxon-name><tp:taxon-name-part taxon-name-part-type="genus" reg="Pothos"/><tp:taxon-name-part taxon-name-part-type="species" reg="deleonii"/><tp:taxon-name-part taxon-name-part-type="subgenus" reg="Allopothos">Allopothos</tp:taxon-name-part></tp:taxon-name> under the <italic><tp:taxon-name><tp:taxon-name-part taxon-name-part-type="genus" reg="Pothos">Pothos</tp:taxon-name-part><tp:taxon-name-part taxon-name-part-type="species" reg="barberianus">barberianus</tp:taxon-name-part></tp:taxon-name></italic> group and it is closely related to the Philippine endemic <italic><tp:taxon-name><tp:taxon-name-part taxon-name-part-type="genus" reg="Pothos">P.</tp:taxon-name-part><tp:taxon-name-part taxon-name-part-type="species" reg="philippinensis">philippinensis</tp:taxon-name-part></tp:taxon-name></italic> and two Malaysian species: <italic><tp:taxon-name><tp:taxon-name-part taxon-name-part-type="genus" reg="Pothos">P.</tp:taxon-name-part><tp:taxon-name-part taxon-name-part-type="species" reg="kingii">kingii</tp:taxon-name-part></tp:taxon-name></italic> and <italic><tp:taxon-name><tp:taxon-name-part taxon-name-part-type="genus" reg="Pothos">P.</tp:taxon-name-part><tp:taxon-name-part taxon-name-part-type="species" reg="atropurpurascens">atropurpurascens</tp:taxon-name-part></tp:taxon-name></italic> but differs in the size, shape, color and orientation of other floral segments (Table <xref ref-type="table" rid="T1">1</xref>).</p><table-wrap id="T1" position="float" orientation="portrait"><label>Table 1.</label><caption><p>Morphological comparison of <italic><tp:taxon-name><tp:taxon-name-part taxon-name-part-type="genus" reg="Pothos">P.</tp:taxon-name-part><tp:taxon-name-part taxon-name-part-type="species" reg="deleonii">deleonii</tp:taxon-name-part></tp:taxon-name></italic>, <italic><tp:taxon-name><tp:taxon-name-part taxon-name-part-type="genus" reg="Pothos">P.</tp:taxon-name-part><tp:taxon-name-part taxon-name-part-type="species" reg="philippinensis">philippinensis</tp:taxon-name-part></tp:taxon-name></italic>, <italic><tp:taxon-name><tp:taxon-name-part taxon-name-part-type="genus" reg="Pothos">P.</tp:taxon-name-part><tp:taxon-name-part taxon-name-part-type="species" reg="kingii">kingii</tp:taxon-name-part></tp:taxon-name></italic> and <italic><tp:taxon-name><tp:taxon-name-part taxon-name-part-type="genus" reg="Pothos">P.</tp:taxon-name-part><tp:taxon-name-part taxon-name-part-type="species" reg="atropurpurascens">atropurpurascens</tp:taxon-name-part></tp:taxon-name></italic>.</p></caption><table id="TID0EVYAE" rules="all"><tbody><tr><th rowspan="1" colspan="1"/><th rowspan="1" colspan="1">
                    <italic>
                      <tp:taxon-name><tp:taxon-name-part taxon-name-part-type="genus" reg="Pothos">Pothos</tp:taxon-name-part><tp:taxon-name-part taxon-name-part-type="species" reg="deleonii">deleonii</tp:taxon-name-part></tp:taxon-name>
                    </italic>
                  </th><th rowspan="1" colspan="1">
                    <italic>
                      <tp:taxon-name><tp:taxon-name-part taxon-name-part-type="genus" reg="Pothos">P.</tp:taxon-name-part><tp:taxon-name-part taxon-name-part-type="species" reg="philippinensis">philippinensis</tp:taxon-name-part></tp:taxon-name>
                    </italic>
                  </th><th rowspan="1" colspan="1">
                    <italic>
                      <tp:taxon-name><tp:taxon-name-part taxon-name-part-type="genus" reg="Pothos">P.</tp:taxon-name-part><tp:taxon-name-part taxon-name-part-type="species" reg="kingii">kingii</tp:taxon-name-part></tp:taxon-name>
                    </italic>
                  </th><th rowspan="1" colspan="1">
                    <italic>
                      <tp:taxon-name><tp:taxon-name-part taxon-name-part-type="genus" reg="Pothos">P.</tp:taxon-name-part><tp:taxon-name-part taxon-name-part-type="species" reg="atropurpurascens">atropurpurascens</tp:taxon-name-part></tp:taxon-name>
                    </italic>
                  </th></tr><tr><td rowspan="1" colspan="5">
                    <bold>Leaves</bold>
                  </td></tr><tr><td rowspan="1" colspan="1">
                    <bold>Color</bold>
                  </td><td rowspan="1" colspan="1">dark green</td><td rowspan="1" colspan="1">drying dull greenish brown</td><td rowspan="1" colspan="1">bright to mid-green</td><td rowspan="1" colspan="1">midgreen</td></tr><tr><td rowspan="1" colspan="1">
                    <bold>midrib</bold>
                  </td><td rowspan="1" colspan="1">pale green</td><td rowspan="1" colspan="1">slightly paler green</td><td rowspan="1" colspan="1">slightly paler green</td><td rowspan="1" colspan="1">pale yellow</td></tr><tr><td rowspan="1" colspan="1">
                    <bold>blade shape</bold>
                  </td><td rowspan="1" colspan="1">adaxially flattened and adaxially raised</td><td rowspan="1" colspan="1">ovate to oblong elliptic or narrowly lanceolate</td><td rowspan="1" colspan="1">prominently raised</td><td rowspan="1" colspan="1">slightly raised</td></tr><tr><td rowspan="1" colspan="1">
                    <bold>base</bold>
                  </td><td rowspan="1" colspan="1">oblong lanceolate, occasionally falcate</td><td rowspan="1" colspan="1">rounded, rarely truncate or cordate</td><td rowspan="1" colspan="1">ovate to elliptic or lanceolate</td><td rowspan="1" colspan="1">ovate-elliptic to narrowly oblong elliptic or oblanceolate</td></tr><tr><td rowspan="1" colspan="1">
                    <bold>apex</bold>
                  </td><td rowspan="1" colspan="1">acute to obtuse, slightly cordate</td><td rowspan="1" colspan="1">acute to long attenuate</td><td rowspan="1" colspan="1">acute to rounded</td><td rowspan="1" colspan="1">acute to obtuse</td></tr><tr><td rowspan="1" colspan="1">
                    <bold>primary lateral</bold>
                  </td><td rowspan="1" colspan="1">acuminate to caudate</td><td rowspan="1" colspan="1">apiculate</td><td rowspan="1" colspan="1">acute or attenuate</td><td rowspan="1" colspan="1">rounded and abruptly cuspidate, minutely apiculate</td></tr><tr><td rowspan="1" colspan="1">
                    <bold>veins</bold>
                  </td><td rowspan="1" colspan="1">arising at 85–90°</td><td rowspan="1" colspan="1">arising at c. 45°</td><td rowspan="1" colspan="1">45–65°</td><td rowspan="1" colspan="1">65–80°</td></tr><tr><td rowspan="1" colspan="1">
                    <bold>Peduncle</bold>
                  </td><td rowspan="1" colspan="1">deflexed ca. 90° at base</td><td rowspan="1" colspan="1">nodding to deflexed</td><td rowspan="1" colspan="1">reflexing held inverted</td><td rowspan="1" colspan="1">reflexed c. 90° at base</td></tr><tr><td rowspan="1" colspan="1">
                    <bold>Spathe shape</bold>
                  </td><td rowspan="1" colspan="1">broadly ovate concave to cucullate</td><td rowspan="1" colspan="1">triangular, subcucullate</td><td rowspan="1" colspan="1">ovate, deeply cucullate</td><td rowspan="1" colspan="1">ovate, deeply cucullate</td></tr><tr><td rowspan="1" colspan="1">
                    <bold>apex</bold>
                  </td><td rowspan="1" colspan="1">acuminate</td><td rowspan="1" colspan="1">long-acuminate</td><td rowspan="1" colspan="1">acute</td><td rowspan="1" colspan="1">acute to attenuate</td></tr><tr><td rowspan="1" colspan="1">
                    <bold>color</bold>
                  </td><td rowspan="1" colspan="1">dark wine red to dark purple</td><td rowspan="1" colspan="1">pale green</td><td rowspan="1" colspan="1">deep purple inside and out</td><td rowspan="1" colspan="1">white stained purple</td></tr><tr><td rowspan="1" colspan="1">
                    <bold>Spadix</bold>
                  </td><td rowspan="1" colspan="1">subsessile</td><td rowspan="1" colspan="1">sessile but basally decurrent on spathe</td><td rowspan="1" colspan="1">sessile</td><td rowspan="1" colspan="1">sessile</td></tr><tr><td rowspan="1" colspan="1">
                    <bold>color</bold>
                  </td><td rowspan="1" colspan="1">dark purple</td><td rowspan="1" colspan="1">paler green</td><td rowspan="1" colspan="1">deep purple-brown</td><td rowspan="1" colspan="1">deep purple gray</td></tr><tr><td rowspan="1" colspan="1">
                    <bold>Flowers</bold>
                  </td><td rowspan="1" colspan="1">ca. 2.7 mm</td><td rowspan="1" colspan="1">c. 1.3 mm</td><td rowspan="1" colspan="1">1 mm</td><td rowspan="1" colspan="1">1.2 mm</td></tr></tbody></table></table-wrap></tp:treatment-sec><ref-list><ref id="B8"><mixed-citation xmlns:xlink="http://www.w3.org/1999/xlink" xlink:type="simple">IUCN (<year>2024</year>) Guidelines for using the IUCN Red List categories and criteria. Version 16: Prepared by the Standards and Petitions Committee on March 2024.</mixed-citation></ref></ref-list></tp:taxon-treatment>
